# Supplementary material for: Effects of biogas slurry fertilization on fruit economic traits and soil nutrients of Camellia oleifera Abel
Source: PLoS One. 2019 May 9;14(5):e0208289. doi: 10.1371/journal.pone.0208289 (PMC6508714; doi:10.1371/journal.pone.0208289)
Supplement: S1 Table — (XLSX) [file pone.0208289.s001.xlsx]

## Sheet: Sheet1
	S1 Table Corresponding raw data of figure 1
	(A)
	Soil organic matter
	Treatments	2015 (g/kg)				2016(g/kg)
		blockⅠ	blockⅡ	block Ⅲ	Mean	block Ⅰ	block Ⅱ	block Ⅲ	Mean
	B0	10.47	12.81	11.28	11.52	9.75	11.2	10.03	10.3267
	B1	13.44	16.61	15.64	15.23	22.95	25.18	23.73	23.9533
	B2	17.01	18.89	17.96	17.9533	22.33	23	24.05	23.1267
	B3	18.45	20.21	20.41	19.69	24.48	27.3	23.23	25.0033
	B4	20.09	20.96	18.6	19.8833	25.05	23.8	24.7	24.5167
	(B)
	Soil avaliable nitrogen
	Treatments	2015 (mg/kg)				2016 (mg/kg)
		blockⅠ	blockⅡ	block Ⅲ	Mean	blockⅠ	blockⅡ	block Ⅲ	Mean
	B0	13.26	12.31	12.6	12.7233	11.21	10.77	8.04	10.0067
	B1	42.13	17.2	36.67	32	34.39	27.65	31.03	31.0233
	B2	40.17	21.17	44.35	35.23	34.51	30.38	34.13	33.0067
	B3	35.84	36.54	43.08	38.4867	58.74	44.84	44.77	49.45
	B4	46.67	41.43	45.14	44.4133	69.21	62.27	48.4	59.96
	(C)
	Soil available phosphorus
	Treatments	2015 (mg/kg)				2016 (mg/kg)
		blockⅠ	blockⅡ	block Ⅲ	Mean	blockⅠ	blockⅡ	block Ⅲ	Mean
	B0	7.25	6.02	6.78	6.68333	5.71	6.26	5.85	5.94
	B1	12.14	15.32	15.79	14.4167	13.55	15.6	17.53	15.56
	B2	13.08	15.68	19.33	16.03	15.1	17.13	19.25	17.16
	B3	13.79	13.55	16.74	14.6933	15.06	19.16	21.04	18.42
	B4	13.55	16.03	17.68	15.7533	18.07	23.57	21.63	21.09
	(D)
	Soil available potassium
	Treatments	2015 (mg/kg)				2016 (mg/kg)
		blockⅠ	blockⅡ	block Ⅲ	Mean	blockⅠ	blockⅡ	block Ⅲ	Mean
	B0	55	56	50	53.6667	43	36	44	41
	B1	58	65	74	65.6667	68	62	63	64.3333
	B2	63	67	64	64.6667	89	78	72	79.6667
	B3	87	84	60	77	95	96	76	89
	B4	89	90	62	80.3333	96	96	94	95.3333
