# Supplementary material for: Effects of biogas slurry fertilization on fruit economic traits and soil nutrients of Camellia oleifera Abel
Source: PLoS One. 2019 May 9;14(5):e0208289. doi: 10.1371/journal.pone.0208289 (PMC6508714; doi:10.1371/journal.pone.0208289)
Supplement: S2 Table — (XLSX) [file pone.0208289.s002.xlsx]

## Sheet: Sheet1
	S2 Table Corresponding raw data of table 2
	Treatments	Yield /Kg
		blockⅠ	blockⅡ	block Ⅲ	Mean
	B0	1.8975	2.405	1.61775	1.97342
	B1	1.707	2.0235	2.87538	2.20196
	B2	1.3866	1.786	3.556	2.24287
	B3	2.084	2.409	3.794	2.76233
	B4	1.4085	2.7295	2.73733	2.29178
	Treatments	Moisture rate of fresh seed (%)
		blockⅠ	blockⅡ	block Ⅲ	Mean
	B0	42.574	44.8463	46.6273	44.6825
	B1	47.4465	42.7999	42.8571	44.3678
	B2	40.3866	40.4814	40.6215	40.4965
	B3	43.8336	41.4017	41.6728	42.3027
	B4	42.0402	40.687	45.7797	42.8356
	Treatments	Fresh seed rate (%)
		blockⅠ	blockⅡ	block Ⅲ	Mean
	B0	59.1374	44.9526	59.0979	54.396
	B1	44.8902	73.0333	59.7664	59.2299
	B2	64.9037	83.6734	51.8757	66.8176
	B3	72.3368	89.3629	93.9849	85.2282
	B4	64.5663	86.6577	58.1131	69.7791
	Treatments	Dry seed rate (%)
		blockⅠ	blockⅡ	block Ⅲ	Mean
	B0	39.8739	24.793	36.8794	33.8488
	B1	23.5914	41.7751	34.1522	33.1729
	B2	38.6913	49.8012	30.803	39.7652
	B3	36.1357	46.5053	54.1192	45.5867
	B4	37.4225	51.3994	41.5091	43.4436
	Treatments	oil rate of kernel (%)
		blockⅠ	blockⅡ	block Ⅲ	Mean
	B0	48.6227	45.489	41.6219	45.2446
	B1	45.635	51.0084	51.2085	49.284
	B2	51.0936	48.6203	50.8125	50.1754
	B3	52.0036	46.4243	47.8816	48.7698
	B4	53.5139	57.2325	53.7344	54.827
	Treatments	oil rate of fresh fruit (%)
		blockⅠ	blockⅡ	block Ⅲ	Mean
	B0	11.2679	7.07747	13.2334	10.5263
	B1	5.92373	13.4975	11.5221	10.3144
	B2	13.3254	16.2128	10.5223	13.3535
	B3	12.6174	14.4686	16.1147	14.4002
	B4	14.1111	19.8248	16.2354	16.7238
	Treatments	Oil yield /Kg
		blockⅠ	blockⅡ	block Ⅲ	Mean
	B0	0.213808	0.170213	0.214084	0.199368
	B1	0.101118	0.273122	0.331303	0.235181
	B2	0.18477	0.289561	0.374173	0.282834
	B3	0.262946	0.348548	0.611391	0.407629
	B4	0.198754	0.541119	0.444416	0.394763
