# Supplementary material for: Effects of biogas slurry fertilization on fruit economic traits and soil nutrients of Camellia oleifera Abel
Source: PLoS One. 2019 May 9;14(5):e0208289. doi: 10.1371/journal.pone.0208289 (PMC6508714; doi:10.1371/journal.pone.0208289)
Supplement: S3 Table — (XLSX) [file pone.0208289.s003.xlsx]

## Sheet: Sheet1
	S3 Table Corresponding raw data of table 3
	Treatments	Palmitic acid (C16:0)
		blockⅠ	blockⅡ	block Ⅲ	Mean
	B0	8.749	8.93	8.462	8.71367
	B1	8.11	7.535	8.13	7.925
	B2	7.946	7.878	7.957	7.927
	B3	7.548	8.416	8.064	8.00933
	B4	7.992	7.84	8.116	7.98267
	Treatments	Stearic acid (C18:0)
		blockⅠ	blockⅡ	block Ⅲ	Mean
	B0	2.137	2.292	1.952	2.127
	B1	2.054	1.97	1.758	1.92733
	B2	2.042	2.088	1.973	2.03433
	B3	1.889	1.79	1.782	1.82033
	B4	2.047	2.301	1.747	2.03167
	Treatments	Oileic acid (C 18:1)
		blockⅠ	blockⅡ	block Ⅲ	Mean
	B0	78.391	79.976	80.863	79.7433
	B1	79.349	78.272	78.466	78.6957
	B2	80.179	80.198	78.483	79.62
	B3	81.107	77.901	80.014	79.674
	B4	80.87	80.922	80.056	80.616
	Treatments	linoleic acid (C18:2)
		blockⅠ	blockⅡ	block Ⅲ	Mean
	B0	8.561	7.468	6.221	7.41667
	B1	7.269	7.928	8.216	7.80433
	B2	7.122	7.122	7.614	7.286
	B3	6.54	9.116	7.428	7.69467
	B4	6.069	6.447	7.082	6.53267
	Treatments	γ-linolenic acid (C18:3)
		blockⅠ	blockⅡ	block Ⅲ	Mean
	B0	0.006	0.003	0.006	0.005
	B1	0.005	0.005	0.013	0.00766667
	B2	0.006	0.003	0.007	0.00533333
	B3	0.006	0.002	0.003	0.00366667
	B4	0.004	0.005	0.005	0.00466667
	Treatments	α-linolenic acid (C18:3)
		blockⅠ	blockⅡ	block Ⅲ	Mean
	B0	0.27	0.285	0.275	0.276667
	B1	0.239	0.245	0.271	0.251667
	B2	0.273	0.247	0.261	0.260333
	B3	0.335	0.301	0.268	0.301333
	B4	0.232	0.215	0.276	0.241
