# Supplementary material for: Effects of biogas slurry fertilization on fruit economic traits and soil nutrients of Camellia oleifera Abel
Source: PLoS One. 2019 May 9;14(5):e0208289. doi: 10.1371/journal.pone.0208289 (PMC6508714; doi:10.1371/journal.pone.0208289)
Supplement: S4 Table — (XLSX) [file pone.0208289.s004.xlsx]

## Sheet: Sheet1
S4 Table Corresponding raw data of table 4
Correlations
		Palmitic acid (C16:0)	Stearic acid (C18:0)	Oleic acid (C18:1)	Linoleic acid (C18:2)	γ- linolenic acid (C18:3)	α-linolenic acid (C18:3)
Palmitic acid (C16:0)	Pearson correlation	1	-0.358956	-0.628*	0.440902	0.191812	-0.173926
	sig. (2-tailed)		0.188868	0.0122076	0.0999648	0.493446	0.535306
Stearic acid (C18:0)	Pearson correlation	-0.358956	1	0.272639	-0.271037	-0.260858	-0.132057
	sig. (2-tailed)	0.188868		0.325552	0.328515	0.347704	0.638964
Oleic acid (C18:1)	Pearson correlation	-0.628*	0.272639	1	-0.924**	-0.210719	-0.374903
	sig. (2-tailed)	0.0122076	0.325552		8.92366e-07	0.450948	0.168552
Linoleic acid (C18:2)	Pearson correlation	0.440902	-0.271037	-0.924**	1	0.0826152	0.567*
	sig. (2-tailed)	0.0999648	0.328515	8.92366e-07		0.769745	0.0274075
γ- linolenic acid (C18:3)	Pearson correlation	0.191812	-0.260858	-0.210719	0.0826152	1	0.0362725
	sig. (2-tailed)	0.493446	0.347704	0.450948	0.769745		0.897883
α-linolenic acid (C18:3)	Pearson correlation	-0.173926	-0.132057	-0.374903	0.567*	0.0362725	1
	sig. (2-tailed)	0.535306	0.638964	0.168552	0.0274075	0.897883
