# Supplementary material for: Effects of biogas slurry fertilization on fruit economic traits and soil nutrients of Camellia oleifera Abel
Source: PLoS One. 2019 May 9;14(5):e0208289. doi: 10.1371/journal.pone.0208289 (PMC6508714; doi:10.1371/journal.pone.0208289)
Supplement: S5 Table — (XLSX) [file pone.0208289.s005.xlsx]

## Sheet: Sheet1
S5 Table Corresponding raw data of table 5
correlations
		oil rate of fresh fruit	oil rate of kennel	oil yield
Available nitrogen of 2015	Pearson correlation sig. (2-tailed)	0.24116	0.549*	0.407019
		0.386565	0.0340214	0.132142
Available nitrogen of 2016	Pearson correlation sig. (2-tailed)	0.514*	0.720**	0.418047
		0.049731	0.00247183	0.120986
Available Phosphorus of 2015	Pearson correlation sig. (2-tailed)	0.471615	0.628*	0.636*
		0.0759386	0.0121211	0.0108832
Available Phosphorus of 2016	Pearson correlation sig. (2-tailed)	.623*	0.681**	0.719**
		0.0130969	0.00522981	0.00254253
Available potassium of 2015	Pearson correlation sig. (2-tailed)	0.453611	0.648**	0.252427
		0.0894546	0.00892484	0.364061
Available potassium of 2016	Pearson correlation sig. (2-tailed)	0.591*	0.647**	0.392312
		0.0203689	0.00916489	0.148079
organic matter of 2015	Pearson correlation sig. (2-tailed)	0.681**	0.620*	0.644**
		0.00517549	0.0137571	0.00957816
organic matter of 2016	Pearson correlation sig. (2-tailed)	0.372411	0.565*	0.384797
		0.171627	0.0281463	0.156701
